# Supplementary material for: Identification and Characterization of Genetic Determinants of Isoniazid and Rifampicin Resistance in Mycobacterium tuberculosis in Southern India
Source: Sci Rep. 2019 Jul 16;9:10283. doi: 10.1038/s41598-019-46756-x (PMC6635374; doi:10.1038/s41598-019-46756-x)
Supplement: Supplementary file 2 — Supplementary Dataset 1 [file 41598_2019_46756_MOESM2_ESM.xls]

## Sheet: Sheet1
AvgSpotLen	BioSample	Experiment	Run	SRA_Sample	Sample_Name	collection_date	Assay_Type	BioProject	geo_loc_name	isolation_source
484	SAMN10663223	SRX5190831	SRR8380954	SRS4196970	CS038CC0244	2017-02-08	WGS	PRJNA512266	India	sputum
490	SAMN10663224	SRX5190832	SRR8380953	SRS4196971	CS041CC0252	2017-02-09	WGS	PRJNA512266	India	sputum
495	SAMN10663221	SRX5190833	SRR8380952	SRS4196972	CR013CC0240	2017-02-07	WGS	PRJNA512266	India	sputum
494	SAMN10663222	SRX5190834	SRR8380951	SRS4196973	CS037CC0242	2017-02-07	WGS	PRJNA512266	India	sputum
489	SAMN10663219	SRX5190835	SRR8380950	SRS4196974	CS034CC0225	2017-02-03	WGS	PRJNA512266	India	sputum
489	SAMN10663220	SRX5190836	SRR8380949	SRS4196975	CS035CC0229	2017-02-03	WGS	PRJNA512266	India	sputum
469	SAMN10663217	SRX5190837	SRR8380948	SRS4196976	CR011CC0038	2016-10-17	WGS	PRJNA512266	India	sputum
493	SAMN10663218	SRX5190838	SRR8380947	SRS4196977	CR012CC0207	2017-01-30	WGS	PRJNA512266	India	sputum
462	SAMN10663215	SRX5190839	SRR8380946	SRS4196978	CR005CC0010	2016-08-16	WGS	PRJNA512266	India	sputum
486	SAMN10663216	SRX5190840	SRR8380945	SRS4196979	CR010CC0028	2016-09-27	WGS	PRJNA512266	India	sputum
459	SAMN10663244	SRX5190841	SRR8380944	SRS4196980	CS056CC0359	2017-03-06	WGS	PRJNA512266	India	sputum
492	SAMN10663243	SRX5190842	SRR8380943	SRS4196981	CR018CC0352	2017-03-03	WGS	PRJNA512266	India	sputum
454	SAMN10663240	SRX5190843	SRR8380942	SRS4196982	CS053CC0332	2017-03-01	WGS	PRJNA512266	India	sputum
486	SAMN10663239	SRX5190844	SRR8380941	SRS4196983	CS051CC0329	2017-02-28	WGS	PRJNA512266	India	sputum
484	SAMN10663242	SRX5190845	SRR8380940	SRS4196984	CS062CC0335	2017-03-02	WGS	PRJNA512266	India	sputum
471	SAMN10663241	SRX5190846	SRR8380939	SRS4196985	CR016CC0333	2017-03-01	WGS	PRJNA512266	India	sputum
474	SAMN10663236	SRX5190847	SRR8380938	SRS4196986	CR014CC0303	2017-02-23	WGS	PRJNA512266	India	sputum
458	SAMN10663235	SRX5190848	SRR8380937	SRS4196987	CS055CC0298	2017-02-22	WGS	PRJNA512266	India	sputum
493	SAMN10663238	SRX5190849	SRR8380936	SRS4196988	CS054CC0327	2017-02-28	WGS	PRJNA512266	India	sputum
484	SAMN10663237	SRX5190850	SRR8380935	SRS4196989	CS031CC0308	2017-02-23	WGS	PRJNA512266	India	sputum
428	SAMN10663253	SRX5190851	SRR8380934	SRS4196990	CR020CC0413	2017-03-16	WGS	PRJNA512266	India	sputum
480	SAMN10663254	SRX5190852	SRR8380933	SRS4196991	CR021CC0415	2017-03-16	WGS	PRJNA512266	India	sputum
483	SAMN10663251	SRX5190853	SRR8380932	SRS4196992	CR015CC0408	2017-03-15	WGS	PRJNA512266	India	sputum
481	SAMN10663252	SRX5190854	SRR8380931	SRS4196993	CS049CC0411	2017-03-16	WGS	PRJNA512266	India	sputum
476	SAMN10663249	SRX5190855	SRR8380930	SRS4196994	CS061CC0400	2017-03-13	WGS	PRJNA512266	India	sputum
471	SAMN10663250	SRX5190856	SRR8380929	SRS4196995	CS060CC0401	2017-03-13	WGS	PRJNA512266	India	sputum
462	SAMN10663247	SRX5190857	SRR8380928	SRS4196996	CR017CC0389	2017-03-10	WGS	PRJNA512266	India	sputum
464	SAMN10663248	SRX5190858	SRR8380927	SRS4196997	CS059CC0390	2017-03-10	WGS	PRJNA512266	India	sputum
473	SAMN10663245	SRX5190859	SRR8380926	SRS4196998	CS057CC0361	2017-03-06	WGS	PRJNA512266	India	sputum
470	SAMN10663246	SRX5190860	SRR8380925	SRS4196999	CS058CC0381	2017-03-08	WGS	PRJNA512266	India	sputum
479	SAMN10663298	SRX5190861	SRR8380924	SRS4197000	CS016CC0102	2016-11-25	WGS	PRJNA512266	India	sputum
486	SAMN10663297	SRX5190862	SRR8380923	SRS4197001	CS015CC0098	2016-11-24	WGS	PRJNA512266	India	sputum
488	SAMN10663296	SRX5190863	SRR8380922	SRS4197002	CS014CC0095	2016-11-24	WGS	PRJNA512266	India	sputum
477	SAMN10663295	SRX5190864	SRR8380921	SRS4197003	CS013CC0086	2016-11-18	WGS	PRJNA512266	India	sputum
487	SAMN10663302	SRX5190865	SRR8380920	SRS4197004	CS021CC0132	2016-12-26	WGS	PRJNA512266	India	sputum
489	SAMN10663301	SRX5190866	SRR8380919	SRS4197005	CS019CC0154	2017-01-06	WGS	PRJNA512266	India	sputum
489	SAMN10663300	SRX5190867	SRR8380918	SRS4197006	CS018CC0113	2016-12-01	WGS	PRJNA512266	India	sputum
482	SAMN10663299	SRX5190868	SRR8380917	SRS4197007	CS017CC0111	2016-11-29	WGS	PRJNA512266	India	sputum
485	SAMN10663304	SRX5190869	SRR8380916	SRS4197008	CS023CC0145	2017-01-05	WGS	PRJNA512266	India	sputum
486	SAMN10663303	SRX5190870	SRR8380915	SRS4197009	CS022CC0150	2017-01-05	WGS	PRJNA512266	India	sputum
493	SAMN10663309	SRX5190871	SRR8380914	SRS4197010	CS029CC0190	2017-01-23	WGS	PRJNA512266	India	sputum
490	SAMN10663310	SRX5190872	SRR8380913	SRS4197011	CS030CC0194	2017-01-23	WGS	PRJNA512266	India	sputum
490	SAMN10663311	SRX5190873	SRR8380912	SRS4197012	CS032CC0199	2017-01-25	WGS	PRJNA512266	India	sputum
489	SAMN10663312	SRX5190874	SRR8380911	SRS4197013	CS033CC0205	2017-01-30	WGS	PRJNA512266	India	sputum
488	SAMN10663305	SRX5190875	SRR8380910	SRS4197014	CS024CC0148	2017-01-05	WGS	PRJNA512266	India	sputum
483	SAMN10663306	SRX5190876	SRR8380909	SRS4197015	CS025CC0157	2017-01-10	WGS	PRJNA512266	India	sputum
491	SAMN10663307	SRX5190877	SRR8380908	SRS4197016	CS026CC0184	2017-01-20	WGS	PRJNA512266	India	sputum
489	SAMN10663308	SRX5190878	SRR8380907	SRS4197017	CS027CC0164	2017-01-13	WGS	PRJNA512266	India	sputum
488	SAMN10663229	SRX5190879	SRR8380906	SRS4197018	CS044CC0264	2017-02-14	WGS	PRJNA512266	India	sputum
488	SAMN10663230	SRX5190880	SRR8380905	SRS4197019	CS028CC0279	2017-02-20	WGS	PRJNA512266	India	sputum
472	SAMN10663231	SRX5190881	SRR8380904	SRS4197020	CS050CC0288	2017-02-21	WGS	PRJNA512266	India	sputum
475	SAMN10663232	SRX5190882	SRR8380903	SRS4197021	CS052CC0292	2017-02-22	WGS	PRJNA512266	India	sputum
490	SAMN10663225	SRX5190883	SRR8380902	SRS4197022	CS039CC0253	2017-02-09	WGS	PRJNA512266	India	sputum
487	SAMN10663226	SRX5190884	SRR8380901	SRS4197023	CS042CC0254	2017-02-09	WGS	PRJNA512266	India	sputum
495	SAMN10663227	SRX5190885	SRR8380900	SRS4197024	CS040CC0255	2017-02-09	WGS	PRJNA512266	India	sputum
485	SAMN10663228	SRX5190886	SRR8380899	SRS4197025	CS043CC0261	2017-02-13	WGS	PRJNA512266	India	sputum
483	SAMN10663233	SRX5190887	SRR8380898	SRS4197026	CS047CC0293	2017-02-22	WGS	PRJNA512266	India	sputum
489	SAMN10663234	SRX5190888	SRR8380897	SRS4197027	CS045CC0295	2017-02-22	WGS	PRJNA512266	India	sputum
472	SAMN10663276	SRX5190889	SRR8380896	SRS4197028	CR001CC0001	2016-08-04	WGS	PRJNA512266	India	sputum
471	SAMN10663275	SRX5190890	SRR8380895	SRS4197029	CR031CC1045	2017-07-05	WGS	PRJNA512266	India	sputum
473	SAMN10663278	SRX5190891	SRR8380894	SRS4197030	CR003CC0005	2016-08-10	WGS	PRJNA512266	India	sputum
475	SAMN10663277	SRX5190892	SRR8380893	SRS4197031	CR002CC0152	2016-08-08	WGS	PRJNA512266	India	sputum
479	SAMN10663280	SRX5190893	SRR8380892	SRS4197032	CR006CC0011	2016-08-17	WGS	PRJNA512266	India	sputum
474	SAMN10663279	SRX5190894	SRR8380891	SRS4197033	CR004CC0008	2016-08-11	WGS	PRJNA512266	India	sputum
479	SAMN10663282	SRX5190895	SRR8380890	SRS4197034	CR008CC0015	2016-09-01	WGS	PRJNA512266	India	sputum
483	SAMN10663281	SRX5190896	SRR8380889	SRS4197035	CR007CC0013	2016-08-24	WGS	PRJNA512266	India	sputum
482	SAMN10663284	SRX5190897	SRR8380888	SRS4197036	CS001CC0093	2016-11-23	WGS	PRJNA512266	India	sputum
483	SAMN10663283	SRX5190898	SRR8380887	SRS4197037	CR009CC0017	2016-09-01	WGS	PRJNA512266	India	sputum
485	SAMN10663287	SRX5190899	SRR8380886	SRS4197038	CS004CC0049	2016-10-27	WGS	PRJNA512266	India	sputum
475	SAMN10663288	SRX5190900	SRR8380885	SRS4197039	CS005CC0051	2016-10-27	WGS	PRJNA512266	India	sputum
476	SAMN10663285	SRX5190901	SRR8380884	SRS4197040	CS002CC0110	2016-11-29	WGS	PRJNA512266	India	sputum
478	SAMN10663286	SRX5190902	SRR8380883	SRS4197041	CS003CC0048	2016-10-26	WGS	PRJNA512266	India	sputum
482	SAMN10663291	SRX5190903	SRR8380882	SRS4197042	CS008CC0106	2016-11-28	WGS	PRJNA512266	India	sputum
472	SAMN10663292	SRX5190904	SRR8380881	SRS4197043	CS009CC0067	2016-11-02	WGS	PRJNA512266	India	sputum
479	SAMN10663289	SRX5190905	SRR8380880	SRS4197044	CS006CC0060	2016-10-31	WGS	PRJNA512266	India	sputum
482	SAMN10663290	SRX5190906	SRR8380879	SRS4197045	CS007CC0053	2016-10-28	WGS	PRJNA512266	India	sputum
445	SAMN10663293	SRX5190907	SRR8380878	SRS4197046	CS011CC0078	2016-11-16	WGS	PRJNA512266	India	sputum
482	SAMN10663294	SRX5190908	SRR8380877	SRS4197047	CS012CC0081	2016-11-17	WGS	PRJNA512266	India	sputum
455	SAMN10663264	SRX5190909	SRR8380876	SRS4197048	CR025CC0626	2017-04-25	WGS	PRJNA512266	India	sputum
465	SAMN10663263	SRX5190910	SRR8380875	SRS4197049	CR024CC0590	2017-04-19	WGS	PRJNA512266	India	sputum
465	SAMN10663262	SRX5190911	SRR8380874	SRS4197050	CS070CC0588	2017-04-19	WGS	PRJNA512266	India	sputum
460	SAMN10663261	SRX5190912	SRR8380873	SRS4197051	CS069CC0560	2017-04-12	WGS	PRJNA512266	India	sputum
477	SAMN10663260	SRX5190913	SRR8380872	SRS4197052	CR023CC0504	2017-04-04	WGS	PRJNA512266	India	sputum
445	SAMN10663259	SRX5190914	SRR8380871	SRS4197053	CS066CC0485	2017-03-29	WGS	PRJNA512266	India	sputum
463	SAMN10663258	SRX5190915	SRR8380870	SRS4197054	CS067CC0481	2017-03-29	WGS	PRJNA512266	India	sputum
472	SAMN10663257	SRX5190916	SRR8380869	SRS4197055	CS065CC0469	2017-03-27	WGS	PRJNA512266	India	sputum
483	SAMN10663256	SRX5190917	SRR8380868	SRS4197056	CS064CC0465	2017-03-27	WGS	PRJNA512266	India	sputum
465	SAMN10663255	SRX5190918	SRR8380867	SRS4197057	CR022CC0454	2017-03-22	WGS	PRJNA512266	India	sputum
462	SAMN10663273	SRX5190919	SRR8380866	SRS4197058	CR029CC0843	2017-06-02	WGS	PRJNA512266	India	sputum
461	SAMN10663274	SRX5190920	SRR8380865	SRS4197059	CS078CC0965	2017-06-22	WGS	PRJNA512266	India	sputum
471	SAMN10663265	SRX5190921	SRR8380864	SRS4197060	CS071CC0628	2017-04-26	WGS	PRJNA512266	India	sputum
421	SAMN10663266	SRX5190922	SRR8380863	SRS4197061	CS072CC0656	2017-05-02	WGS	PRJNA512266	India	sputum
466	SAMN10663267	SRX5190923	SRR8380862	SRS4197062	CR026CC0659	2017-05-02	WGS	PRJNA512266	India	sputum
457	SAMN10663268	SRX5190924	SRR8380861	SRS4197063	CS073CC0683	2017-05-04	WGS	PRJNA512266	India	sputum
468	SAMN10663269	SRX5190925	SRR8380860	SRS4197064	CS074CC0712	2017-05-08	WGS	PRJNA512266	India	sputum
486	SAMN10663270	SRX5190926	SRR8380859	SRS4197065	CR027CC0732	2017-05-12	WGS	PRJNA512266	India	sputum
455	SAMN10663271	SRX5190927	SRR8380858	SRS4197066	CS075CC0759	2017-05-18	WGS	PRJNA512266	India	sputum
487	SAMN10663272	SRX5190928	SRR8380857	SRS4197067	CS076CC0762	2017-05-18	WGS	PRJNA512266	India	sputum
